# Supplementary material for: GPER1 Activation Exerts Anti-Tumor Activity in Multiple Myeloma
Source: Cells. 2023 Sep 7;12(18):2226. doi: 10.3390/cells12182226 (PMC10526814; doi:10.3390/cells12182226)
Supplement: Supplementary file 1 [file cells-12-02226-s001.zip]

Archive with 1 entries (1 files):
- cells-2578421-supplementary.pdf
